# Supplementary material for: (-)-Sativan Inhibits Tumor Development and Regulates miR-200c/PD-L1 in Triple Negative Breast Cancer Cells
Source: Front Pharmacol. 2020 Mar 13;11:251. doi: 10.3389/fphar.2020.00251 (PMC7082844; doi:10.3389/fphar.2020.00251)
Supplement: Supplementary file 1 [file DataSheet_1.zip]

Archive with 45 entries (35 files):
- Figure 7E/BT549/Vimentin.tif
- Figure 7E/MDA-MB-231/Vimentin.tif
- Figure 7E/MDA-MB-231/beta-Catenin.tif
- Figure 7E/MDA-MB-231/beta-actin.tif
- Figure 7E/BT549/beta-Catenin.tif
- Figure 7E/BT549/beta-actin.tif
- Figure 1D/
- Figure 1D/BT549/
- Figure 1D/BT549/BT549 BAX.jpg
- Figure 1D/BT549/BT549 BCL2.jpg
- Figure 1D/BT549/BT549 actin.jpg
- Figure 1D/MDA-MB-231/
- Figure 1D/MDA-MB-231/MDA-MB-231 BAX.jpg
- Figure 1D/MDA-MB-231/MDA-MB-231 BCL2.jpg
- Figure 1D/MDA-MB-231/MDA-MB-231 actin.jpg
- Figure 7A/MDA-MB-231/
- Figure 7A/MDA-MB-231/MDA-MB-231 slug.jpg
- Figure 7A/MDA-MB-231/MDA-MB-231 beta-catenin.jpg
- Figure 7A/MDA-MB-231/MDA-MB-231 actin.jpg
- Figure 7A/MDA-MB-231/MDA-MB-231 Vimentin.jpg
- Figure 7A/MDA-MB-231/MDA-MB-231 PD-L1.jpg
- Figure 7A/
- Figure 7A/BT549/
- Figure 7A/BT549/BT549 E-cadherin.jpg
- Figure 7A/BT549/BT549 N-cadherin.jpg
- Figure 7A/BT549/BT549 PD-L1.jpg
- Figure 7A/BT549/BT549 Vimentin.jpg
- Figure 7A/BT549/BT549 actin.jpg
- Figure 7A/BT549/BT549 beta-catenin.jpg
- Figure 7A/BT549/BT549 slug.jpg
- Figure 7A/MDA-MB-231/MDA-MB-231 N-cadherin.jpg
- Figure 7A/MDA-MB-231/MDA-MB-231 E-cadherin.jpg
- Figure 7E/
- Figure 7E/MDA-MB-231/MDA-MB-231 PD-L1.jpg
- Figure 7E/MDA-MB-231/
- Figure 7E/BT549/BT549 actin.jpg
- Figure 7E/BT549/BT549 PD-L1.jpg
- Figure 7E/BT549/
- Figure 7E/MDA-MB-231/MDA-MB-231 actin.jpg
- Figure 6C/E-cadherin.jpg
- Figure 6C/N-cadherin.jpg
- Figure 6C/PD-L1.jpg
- Figure 6C/Vimentin.jpg
- Figure 6C/actin.jpg
- Figure 6C/
